# Supplementary material for: Precordial Vibrations: A Review of Wearable Systems, Signal Processing Techniques, and Main Applications
Source: Sensors (Basel). 2022 Aug 3;22(15):5805. doi: 10.3390/s22155805 (PMC9370957; doi:10.3390/s22155805)
Supplement: Supplementary file 1 [file sensors-22-05805-s001.zip]

Archive with 1 entries (1 files):
- sensors-1820291-supplementary.pdf
